# Supplementary material for: Molecular Mechanism of Sirtuin 1 Inhibition by Human Immunodeficiency Virus 1 Tat Protein
Source: Life (Basel). 2023 Apr 4;13(4):949. doi: 10.3390/life13040949 (PMC10144703; doi:10.3390/life13040949)
Supplement: Supplementary file 1 [file life-13-00949-s001.zip]

Archive with 1 entries (1 files):
- life-2225018-supplementary.pdf
